# Supplementary material for: Range extension and natural history notes on Rocky Mountain Ridged Mussel Gonidea angulata (Lea, 1838) (Mollusca, Unionidae) in Canada
Source: Biodivers Data J. 2026 Jul 22;14:e191607. doi: 10.3897/BDJ.14.e191607 (PMC13421426; doi:10.3897/BDJ.14.e191607)
Supplement: Supplementary material 1 — Search effort for freshwater bivalves in 2024 and 2025 across select waterways in the lower Fraser Valley waterways [file bdj-14-e191607-s001.xlsx]

## Sheet: Mussel Search Effort
Year	Month	Date	Location	Site	General Latitude	General Longitude	Survey Method	Unidentified Shell Fragments (Yes/No)	Western/ Oregon Floater (Anodonta kennerlyi/ oregonensis clade) (Yes/No)	California/Winged Floater (Anodonta californiensis/ nuttalliana clade) (Yes/No)	Rocky Mountain Ridge Mussel (Gonidea angulata) (Yes/No)	Western Pearlshell (Margaritifera falcata) (Yes/No)	Asian Clam (Corbicula fluminea) (Yes/No)	# Surveyors	Minimum search time (minutes) per surveyor	Total Search Time (minutes)
2023	Sept.	19	Pitt River	Dominion Avenue	49.2624	-122.719	beach walk; wading; snorkel	Y	Y	N	Y	N	Y	4	20	80
2023	Sept.	19	Pitt/Fraser confluence	Mary Hill; Lookout Beach	49.2298	-122.773	beach walk; wading; snorkel	Y	N	N	N	N	Y	4	20	80
2023	Sept.	19	Pitt River	Under Pitt River Bridge; Traboulay Trail	49.2486	-122.732	beach walk; wading; snorkel	Y	N	N	N	N	Y	4	20	80
2024	Sept.	9	Pitt River	Dominion Avenue	49.26	-122.721	beach walk; wading; snorkel	Y	Y	N	N	N	Y	3	20	60
2024	Sept.	10	Fraser River	Surrey Bend Regional Park	49.2081	-122.734	beach walk; wading; snorkel	Y	N	N	N	N	Y	3	20	60
2024	Sept.	12	Cultus Lake	Cultus Lake Provincial Park; Entrance Bay	49.0575	-121.971	beach walk; wading; snorkel	Y	Y	N	N	N	N	4	20	80
2024	Sept.	12	Cultus Lake	Cultus Lake Provincial Park; Spring Bay	49.0488	-121.974	beach walk; wading; snorkel	Y	Y	N	N	N	N	4	20	80
2024	Sept.	12	Cultus Lake	Cultus Lake - Main Beach (North)	49.0698	-121.979	beach walk; wading; snorkel	Y	Y	Y	N	N	Y	4	20	80
2024	Sept.	13	Chilliwack Lake	Chilliwack Lake Provincial Park	49.0859	-121.454	beach walk; wading; snorkel	Y	Y	Y	N	N	N	4	20	80
2024	Sept.	16	Pitt River	Reichenbach Road	49.26	-122.711	beach walk; wading; snorkel	Y	Y	N	N	N	Y	3	20	60
2024	Sept.	18	Pitt River	Prairie Avenue	49.2707	-122.713	beach walk; wading; snorkel	Y	Y	Y	Y	N	N	3	20	60
2024	Sept.	19	Fraser River	Brae Island Regional Park	49.1734	-122.577	beach walk; wading; snorkel	Y	N	N	N	N	Y	4	20	80
2024	Sept.	24	Coquitlam River	Site 1: Red Bridge	49.2511	-122.797	beach walk; wading; snorkel	N	N	N	N	N	N	2	20	40
2024	Sept.	24	Coquitlam River	Site 2: Reeve St. access	49.2619	-122.788	beach walk; wading; snorkel	N	N	N	N	N	N	2	20	40
2024	Sept.	24	Coquitlam River	Site 3: Patricia Avenue	49.2729	-122.777	beach walk; wading; snorkel	N	N	N	N	N	N	2	20	40
2024	Sept.	24	Coquitlam River	Site 4: Ginger Beach	49.2885	-122.772	beach walk; wading; snorkel	N	N	N	N	N	N	2	20	40
2024	Sept.	27	Sasamat Lake	White Pine Beach Park	49.3228	-122.887	beach walk; wading; snorkel	Y	N	N	N	N	N	2	20	40
2024	Sept.	27	Sasamat Lake	White Pine Beach Park; West side of float walk	49.3174	-122.889	beach walk; wading; snorkel	Y	N	N	N	N	N	2	20	40
2024	Oct.	9	Pitt River	Pitt Addington Marsh Wildlife Management Area at Grant Narrows Park	49.3493	-122.617	beach walk; wading; snorkel	Y	Y	N	N	N	Y	6	20	120
2024	Oct.	22	Harrison River	Kilby Provincial Park; boat ramp and day-use beach	49.2379	-121.964	beach walk; wading	Y	Y	N	N	N	N	2	20	40
2024	Nov.	17	Pitt River	Mary Hill; Lookout Beach	49.2298	-122.773	beach walk; wading; snorkel	Y	N	N	Y-half shell	N	Y	2	20	40
2025	Mar.	21	Fraser River	Ferry Island Provincial Park	49.2033	-121.785	beach walk; wading	N	N	N	N	N	N	2	20	40
2025	Mar.	22	Harrison River	Kilby Provincial Park; boat ramp and day-use beach	49.2379	-121.964	beach walk; wading	Y	N	N	N	N	N	2	20	40
2025	Mar.	23	Rolley Lake	Rolley Lake Provincial Park	49.2427	-122.389	beach walk; wading	N	Y	N	N	N	N	2	20	40
2025	Mar.	30	Allouette Lake	Golden Ears Provincial Park; Allouette Lake South Beach	49.2898	-122.489	beach walk; wading	Y	Y	N	N	N	N	2	20	40
2025	July	2	Harrison River	Kilby Reach Provincial Park	49.2379	-121.964	beach walk; wading	Y	N	N	N	N	N	3	20	60
2025	July	2	Fraser River	Island 22 Regional Park	49.1942	-121.978	reconnaissance beach walk	Y	N	N	N	N	N	3	20	60
2025	July	3	Fraser River	Ferry Island Provincial Park	49.2033	-121.785	reconnaissance beach walk	N	N	N	N	N	N	3	20	60
2025	July	3	Fraser River	Hope Rotary Trail	49.3929	-121.444	reconnaissance beach walk	N	N	N	N	N	N	3	20	60
2025	July	3	Harrison Lake	Harrison Lake beach	49.3035	-121.781	reconnaissance beach walk	Y	N	N	N	N	N	3	20	60
2025	July	3	Kawkawa Lake	Kopp Creek boat launch	49.3822	-121.401	reconnaissance beach walk	Y	Y	N	N	Y	N	3	20	60
2025	July	4	Fraser River	MacDonald Park	49.0897	-122.138	reconnaissance beach walk	N	N	N	N	N	N	3	20	60
2025	July	4	Chilliwack River	Various stops along trail access on north side of river	49.0995	-122.017	reconnaissance beach walk	N	N	N	N	N	N	3	20	60
2025	July	4	Fraser River	Bert Brink Wildlife Management Area	49.144	-122.087	reconnaissance beach walk	N	N	N	N	N	N	3	20	60
2025	July	4	Fraser River	Ridge Dale Bar Park	49.1283	-122.223	reconnaissance beach walk	N	N	N	N	N	N	3	20	60
2025	July	4	Fraser River	Walter's Landing	49.1395	-122.267	reconnaissance beach walk	N	N	N	N	N	N	3	20	60
2025	July	4	Fraser River	Matsqui Trail Regional Park	49.121	-122.303	reconnaissance beach walk	N	N	N	N	N	N	3	20	60
2025	July	4	Fraser River	Mission Boat Launch	49.1257	-122.308	reconnaissance beach walk	N	N	N	N	N	N	3	20	60
2025	July	23	Fraser River	Coquitlam River Wildlife Management Area	49.2259	-122.797	beach walk; wading	N	N	N	N	N	Y	5	54	270
2025	July	23	Fraser River	Coquitlam River Wildlife Management Area	49.2258	-122.798	beach walk; wading	N	N	N	N	N	Y	5	40	200
2025	July	23	Fraser River	Coquitlam River Wildlife Management Area	49.2258	-122.799	beach walk; wading	N	N	N	N	N	Y	5	40	200
2025	July	23	Fraser River	Coquitlam River Wildlife Management Area	49.2256	-122.8	beach walk; wading; snorkeling	Y	N	N	N	N	Y	5	36	180
2025	July	24	Fraser River	Coquitlam River Wildlife Management Area	49.2256	-122.801	beach walk; wading	Y	N	N	N	N	Y	4	35	140
2025	July	24	Fraser River	Coquitlam River Wildlife Management Area	49.2255	-122.802	beach walk; wading	N	N	N	N	N	Y	4	27	108
2025	July	24	Coquitlam/Fraser River confluence	Coquitlam River Wildlife Management Area	49.2255	-122.805	beach walk; wading	N	Y	N	N	N	Y	4	35	140
2025	July	25	Fraser River	Annacis Island; Purfleet Point Park Reserve	49.1595	-122.977	beach walk; wading	N	Y	N	N	N	Y	3	45	135
2025	July	25	Fraser River	Annacis Island; Purfleet Point Park Reserve	49.1595	-122.978	beach walk; wading	N	N	N	N	N	Y	3	39	117
2025	July	25	Fraser River	Annacis Island; Purfleet Point Park Reserve	49.1596	-122.982	beach walk	N	N	N	N	N	Y	2	57	114
2025	July	28	Fraser River	Barnston Island; Mann Point	49.1934	-122.673	beach walk; wading	N	N	N	N	N	Y	4	41	164
2025	July	28	Fraser River	Barnston Island; Mann Point	49.1918	-122.674	beach walk; wading	N	N	N	N	N	N	4	31	124
2025	July	28	Fraser River	Barnston Island; Mann Point	49.1916	-122.675	beach walk; wading	N	N	N	N	N	Y	4	28	112
2025	July	28	Fraser River	Barnston Island; Robert's Point Regional Park	49.2095	-122.728	beach walk; wading	N	Y	N	N	N	Y	4	58	232
2025	July	28	Fraser River	Barnston Island; Robert's Point Regional Park	49.209	-122.723	beach walk; wading	N	N	N	N	N	N	4	30	120
2025	Aug.	7	Pitt/Fraser confluence	Mary Hill; Lookout Beach	49.2298	-122.773	beach walk; wading	Y	N	N	Y-half shell	N	Y	2	20	40
2025	Aug.	7	Pitt River	Pitt Addington Wildlife Management Area	49.3506	-122.585	beach walk; wading; snorkeling	Y	Y	N	N	N	Y	9	180	1620
2025	Aug.	8	Pitt/Fraser confluence	Mary Hill; Lookout Beach	49.2298	-122.773	beach walk; wading	Y	N	N	Y-half shell	N	Y	2	20	40
2025	Aug.	8	Pitt River	Dominion Ave	49.2584	-122.721	beach walk; wading	Y	N	N	Y-half shell	N	Y	2	20	40
2025	Sept.	4	Fraser River	Fraser River Ecological Reserve	49.1818	-122.018	beach walk; wading; snorkeling	Y	Y	N	N	Y	N	4	180	720
2025	Sept.	5	Fraser River	Fraser River Ecological Reserve	49.1709	-122.019	beach walk; wading; snorkeling	Y	Y	N	N	Y	N	4	180	720
2025	Sept.	8	Harrison Lake	South end of lake and northern portion of river	49.3055	-121.795	beach walk; wading; snorkeling	Y	Y	N	N	N	N	4	180	720
2025	Sept.	9	Harrison Lake	South end of lake and northern portion of river	49.3026	-121.813	beach walk; wading; snorkeling	Y	Y	N	N	N	N	4	180	720
2025	Sept.	10	Harrison River	Kilby Reach Provincial Park	49.2379	-121.964	beach walk; wading; snorkeling	Y	Y	N	N	N	N	4	60	240
															Minimum Hours	157.933
