# Supplementary material for: Range extension and natural history notes on Rocky Mountain Ridged Mussel Gonidea angulata (Lea, 1838) (Mollusca, Unionidae) in Canada
Source: Biodivers Data J. 2026 Jul 22;14:e191607. doi: 10.3897/BDJ.14.e191607 (PMC13421426; doi:10.3897/BDJ.14.e191607)
Supplement: Supplementary material 2 — Occurrence, abundance, shell measurements, aggregate water quality data, weight and habitat notes for specimens of Rocky Mountain Ridged Mussel (Gonidea angulata) recorded during surveys in the lower Fraser Valley waterways [file bdj-14-e191607-s002.xlsx]

## Sheet: Gonidea angulata observations
Species Name	Live Mussel Count	Live Mussel Label Number	Mussel Length (mm)	Mussel Width (mm)	Mussel Height (mm)	Mussel Weight (g) immediately out of water	Live mussel or empty shell	Euthanized or returned to habitat	Number of mussels observed	Month	Day	Year	Combined date	General Location/ Waterway	Site along waterway	Segment of Beach	Latitude	Longitude	Water Temperature (°C)	pH1	Electrical conductivity2 (μS/cm)	Total Disolved Solids3 (PPM)	Mussel position (embedded or prone)	Surveyors
Gonidea angulata	1	8	84	42	29		Live	Returned	1	September	18	2024	September 18, 2024.	Pitt River	Prairie Ave	Pool isolated when tide was out	49.2707	-122.713	19.5	7.8	84	42	Embedded	Siena Achal, Kihan Yoon-Henderson, Jennifer Heron
Gonidea angulata	2	9	84	46	28		Live	Returned	1	September	18	2024	September 18, 2024.	Pitt River	Prairie Ave	Pool isolated when tide was out	49.2707	-122.713	19.5	7.8	84	42	Embedded	Siena Achal, Kihan Yoon-Henderson, Jennifer Heron
Gonidea angulata	3	10	98	47	30		Live	Returned	1	September	18	2024	September 18, 2024.	Pitt River	Prairie Ave	Pool isolated when tide was out	49.2707	-122.713	19.5	7.8	84	42	Embedded	Siena Achal, Kihan Yoon-Henderson, Jennifer Heron
Gonidea angulata	4	11	86	52	26		Live	Returned	1	September	18	2024	September 18, 2024.	Pitt River	Prairie Ave	Pool isolated when tide was out	49.2707	-122.713	19.5	7.8	84	42	Embedded	Siena Achal, Kihan Yoon-Henderson, Jennifer Heron
Gonidea angulata	5	12	80	44	28		Live	Returned	1	September	18	2024	September 18, 2024.	Pitt River	Prairie Ave	Pool isolated when tide was out	49.2707	-122.713	19.5	7.8	84	42	Embedded	Siena Achal, Kihan Yoon-Henderson, Jennifer Heron
Gonidea angulata	6	13	85	43	30		Live	Returned	1	September	18	2024	September 18, 2024.	Pitt River	Prairie Ave	Pool isolated when tide was out	49.2707	-122.713	19.5	7.8	84	42	Embedded	Siena Achal, Kihan Yoon-Henderson, Jennifer Heron
Gonidea angulata	7	14	83	44	26		Live	Returned	1	September	18	2024	September 18, 2024.	Pitt River	Prairie Ave	Pool isolated when tide was out	49.2707	-122.713	19.5	7.8	84	42	Embedded	Siena Achal, Kihan Yoon-Henderson, Jennifer Heron
Gonidea angulata	8	15	84	46	30		Live	Returned	1	September	18	2024	September 18, 2024.	Pitt River	Prairie Ave	Pool isolated when tide was out	49.2707	-122.713	19.5	7.8	84	42	Embedded	Siena Achal, Kihan Yoon-Henderson, Jennifer Heron
Gonidea angulata	9	16	102	52	33		Live	Returned	1	September	18	2024	September 18, 2024.	Pitt River	Prairie Ave	Pool isolated when tide was out	49.2707	-122.713	19.5	7.8	84	42	Embedded	Siena Achal, Kihan Yoon-Henderson, Jennifer Heron
Gonidea angulata	10	17	82	43	28		Live	Returned	1	September	18	2024	September 18, 2024.	Pitt River	Prairie Ave	Pool isolated when tide was out	49.2707	-122.713	19.5	7.8	84	42	Embedded	Siena Achal, Kihan Yoon-Henderson, Jennifer Heron
Gonidea angulata	11	18	75	40	26		Live	Returned	1	September	18	2024	September 18, 2024.	Pitt River	Prairie Ave	Pool isolated when tide was out	49.2707	-122.713	19.5	7.8	84	42	Embedded	Siena Achal, Kihan Yoon-Henderson, Jennifer Heron
Gonidea angulata	12	19	93	52	31		Live	Returned	1	September	18	2024	September 18, 2024.	Pitt River	Prairie Ave	Pool isolated when tide was out	49.2707	-122.713	19.5	7.8	84	42	Embedded	Siena Achal, Kihan Yoon-Henderson, Jennifer Heron
Gonidea angulata	13	20	102	54	33		Live	Returned	1	September	18	2024	September 18, 2024.	Pitt River	Prairie Ave	Pool isolated when tide was out	49.2707	-122.713	19.5	7.8	84	42	Embedded	Siena Achal, Kihan Yoon-Henderson, Jennifer Heron
Gonidea angulata	14	21	96	50	30		Live	Returned	1	September	18	2024	September 18, 2024.	Pitt River	Prairie Ave	Pool isolated when tide was out	49.2707	-122.713	19.5	7.8	84	42	Embedded	Siena Achal, Kihan Yoon-Henderson, Jennifer Heron
Gonidea angulata	15	22	91	48	27		Live	Returned	1	September	18	2024	September 18, 2024.	Pitt River	Prairie Ave	Pool isolated when tide was out	49.2707	-122.713	19.5	7.8	84	42	Embedded	Siena Achal, Kihan Yoon-Henderson, Jennifer Heron
Gonidea angulata	16	23	90	45	30		Live	Returned	1	September	18	2024	September 18, 2024.	Pitt River	Prairie Ave	Pool isolated when tide was out	49.2707	-122.713	19.5	7.8	84	42	Embedded	Siena Achal, Kihan Yoon-Henderson, Jennifer Heron
Gonidea angulata	17	24	84	43	25		Live	Returned	1	September	18	2024	September 18, 2024.	Pitt River	Prairie Ave	Pool isolated when tide was out	49.2707	-122.713	19.5	7.8	84	42	Embedded	Siena Achal, Kihan Yoon-Henderson, Jennifer Heron
Gonidea angulata	18	25	84	43	28		Live	Returned	1	September	18	2024	September 18, 2024.	Pitt River	Prairie Ave	Pool isolated when tide was out	49.2707	-122.713	19.5	7.8	84	42	Embedded	Siena Achal, Kihan Yoon-Henderson, Jennifer Heron
Gonidea angulata	19	26	104	52	35		Live	Returned	1	September	18	2024	September 18, 2024.	Pitt River	Prairie Ave	Pool isolated when tide was out	49.2707	-122.713	19.5	7.8	84	42	Embedded	Siena Achal, Kihan Yoon-Henderson, Jennifer Heron
Gonidea angulata	20	27	92	50	33		Live	Returned	1	September	18	2024	September 18, 2024.	Pitt River	Prairie Ave	Pool isolated when tide was out	49.2707	-122.713	19.5	7.8	84	42	Embedded	Siena Achal, Kihan Yoon-Henderson, Jennifer Heron
Gonidea angulata	21	28	84	42	27		Live	Returned	1	September	18	2024	September 18, 2024.	Pitt River	Prairie Ave	Pool isolated when tide was out	49.2707	-122.713	19.5	7.8	84	42	Embedded	Siena Achal, Kihan Yoon-Henderson, Jennifer Heron
Gonidea angulata	22	29	77	43	25		Live	Returned	1	September	18	2024	September 18, 2024.	Pitt River	Prairie Ave	Pool isolated when tide was out	49.2707	-122.713	19.5	7.8	84	42	Embedded	Siena Achal, Kihan Yoon-Henderson, Jennifer Heron
Gonidea angulata	23	30	98	53	33		Live	Returned	1	September	18	2024	September 18, 2024.	Pitt River	Prairie Ave	Pool isolated when tide was out	49.2707	-122.713	19.5	7.8	84	42	Embedded	Siena Achal, Kihan Yoon-Henderson, Jennifer Heron
Gonidea angulata	24	31	74	42	31		Live	Returned	1	September	18	2024	September 18, 2024.	Pitt River	Prairie Ave	Pool isolated when tide was out	49.2707	-122.713	19.5	7.8	84	42	Embedded	Siena Achal, Kihan Yoon-Henderson, Jennifer Heron
Gonidea angulata	25	32	84	42	27		Live	Returned	1	September	18	2024	September 18, 2024.	Pitt River	Prairie Ave	Pool isolated when tide was out	49.2707	-122.713	19.5	7.8	84	42	Embedded	Siena Achal, Kihan Yoon-Henderson, Jennifer Heron
Gonidea angulata	26	33	80	45	28		Live	Returned	1	September	18	2024	September 18, 2024.	Pitt River	Prairie Ave	Pool isolated when tide was out	49.2707	-122.713	19.5	7.8	84	42	Embedded	Siena Achal, Kihan Yoon-Henderson, Jennifer Heron
Gonidea angulata	27	34	100	48	35		Live	Returned	1	September	18	2024	September 18, 2024.	Pitt River	Prairie Ave	Pool isolated when tide was out	49.2707	-122.713	19.5	7.8	84	42	Embedded	Siena Achal, Kihan Yoon-Henderson, Jennifer Heron
Gonidea angulata	28	35	82	42	25		Live	Returned	1	September	18	2024	September 18, 2024.	Pitt River	Prairie Ave	Pool isolated when tide was out	49.2707	-122.713	19.5	7.8	84	42	Embedded	Siena Achal, Kihan Yoon-Henderson, Jennifer Heron
Gonidea angulata	29	36	102	51	32		Live	Returned	1	September	18	2024	September 18, 2024.	Pitt River	Prairie Ave	Pool isolated when tide was out	49.2707	-122.713	19.5	7.8	84	42	Embedded	Siena Achal, Kihan Yoon-Henderson, Jennifer Heron
Gonidea angulata	30	37	88	48	29		Live	Returned	1	September	18	2024	September 18, 2024.	Pitt River	Prairie Ave	Pool isolated when tide was out	49.2707	-122.713	19.5	7.8	84	42	Embedded	Siena Achal, Kihan Yoon-Henderson, Jennifer Heron
Gonidea angulata	31	38	98	51	27		Live	Returned	1	September	18	2024	September 18, 2024.	Pitt River	Prairie Ave	Pool isolated when tide was out	49.2707	-122.713	19.5	7.8	84	42	Embedded	Siena Achal, Kihan Yoon-Henderson, Jennifer Heron
Gonidea angulata	32	39	76	38	23		Live	Returned	1	September	18	2024	September 18, 2024.	Pitt River	Prairie Ave	Pool isolated when tide was out	49.2707	-122.713	19.5	7.8	84	42	Embedded	Siena Achal, Kihan Yoon-Henderson, Jennifer Heron
Gonidea angulata	33	40	88	45	27		Live	Returned	1	September	18	2024	September 18, 2024.	Pitt River	Prairie Ave	Pool isolated when tide was out	49.2707	-122.713	19.5	7.8	84	42	Embedded	Siena Achal, Kihan Yoon-Henderson, Jennifer Heron
Gonidea angulata	34	41	85	47	25		Live	Returned	1	September	18	2024	September 18, 2024.	Pitt River	Prairie Ave	Pool isolated when tide was out	49.2707	-122.713	19.5	7.8	84	42	Embedded	Siena Achal, Kihan Yoon-Henderson, Jennifer Heron
Gonidea angulata	35	42	84	42	26		Live	Returned	1	September	18	2024	September 18, 2024.	Pitt River	Prairie Ave	Pool isolated when tide was out	49.2707	-122.713	19.5	7.8	84	42	Embedded	Siena Achal, Kihan Yoon-Henderson, Jennifer Heron
Gonidea angulata	36	43	84	43	22		Live	Returned	1	September	18	2024	September 18, 2024.	Pitt River	Prairie Ave	Pool isolated when tide was out	49.2707	-122.713	19.5	7.8	84	42	Embedded	Siena Achal, Kihan Yoon-Henderson, Jennifer Heron
Gonidea angulata	37	44	88	46	27		Live	Returned	1	September	18	2024	September 18, 2024.	Pitt River	Prairie Ave	Pool isolated when tide was out	49.2707	-122.713	19.5	7.8	84	42	Embedded	Siena Achal, Kihan Yoon-Henderson, Jennifer Heron
Gonidea angulata	38	45	81	42	27		Live	Returned	1	September	18	2024	September 18, 2024.	Pitt River	Prairie Ave	Pool isolated when tide was out	49.2707	-122.713	19.5	7.8	84	42	Embedded	Siena Achal, Kihan Yoon-Henderson, Jennifer Heron
Gonidea angulata	39	46	77	40	27		Live	Returned	1	September	18	2024	September 18, 2024.	Pitt River	Prairie Ave	Pool isolated when tide was out	49.2707	-122.713	19.5	7.8	84	42	Embedded	Siena Achal, Kihan Yoon-Henderson, Jennifer Heron
Gonidea angulata	40	47	83	45	27		Live	Returned	1	September	18	2024	September 18, 2024.	Pitt River	Prairie Ave	Pool isolated when tide was out	49.2707	-122.713	19.5	7.8	84	42	Embedded	Siena Achal, Kihan Yoon-Henderson, Jennifer Heron
Gonidea angulata	41	48	87	45	27		Live	Returned	1	September	18	2024	September 18, 2024.	Pitt River	Prairie Ave	Pool isolated when tide was out	49.2707	-122.713	19.5	7.8	84	42	Embedded	Siena Achal, Kihan Yoon-Henderson, Jennifer Heron
Gonidea angulata	42	49	91	51	30		Live	Returned	1	September	18	2024	September 18, 2024.	Pitt River	Prairie Ave	Pool isolated when tide was out	49.2707	-122.713	19.5	7.8	84	42	Embedded	Siena Achal, Kihan Yoon-Henderson, Jennifer Heron
Gonidea angulata	43	50	97	48	32		Live	Returned	1	September	18	2024	September 18, 2024.	Pitt River	Prairie Ave	Pool isolated when tide was out	49.2707	-122.713	19.5	7.8	84	42	Embedded	Siena Achal, Kihan Yoon-Henderson, Jennifer Heron
Gonidea angulata	44	not marked with a number	83	55	30	77	Live	Euthanized	1	September	18	2024	September 18, 2024.	Pitt River	Prairie Ave	Pool isolated when tide was out	49.2707	-122.713	19.5	7.8	84	42	Prone	Siena Achal, Kihan Yoon-Henderson, Jennifer Heron
Gonidea angulata	45	not marked with a number	92	47	29	68	Live	Euthanized	1	September	18	2024	September 18, 2024.	Pitt River	Prairie Ave	Pool isolated when tide was out	49.2707	-122.713	19.5	7.8	84	42	not recorded	Siena Achal, Kihan Yoon-Henderson, Jennifer Heron
Gonidea angulata	46	not marked with a number	115	57	36	152	Live	Euthanized	1	September	18	2024	September 18, 2024.	Pitt River	Prairie Ave	Pool isolated when tide was out	49.2707	-122.713	19.5	7.8	84	42	not recorded	Siena Achal, Kihan Yoon-Henderson, Jennifer Heron
Gonidea angulata	47	not marked with a number	80	42	29	47	Live	Euthanized	1	September	18	2024	September 18, 2024.	Pitt River	Prairie Ave	Pool isolated when tide was out	49.2707	-122.713	19.5	7.8	84	42	not recorded	Siena Achal, Kihan Yoon-Henderson, Jennifer Heron
Gonidea angulata	48	not marked with a number	82	43	30	51	Live	Euthanized	1	September	18	2024	September 18, 2024.	Pitt River	Prairie Ave	Pool isolated when tide was out	49.2707	-122.713	19.5	7.8	84	42	not recorded	Siena Achal, Kihan Yoon-Henderson, Jennifer Heron
Gonidea angulata	49	not marked with a number	80	45	27	48	Live	Euthanized	1	September	18	2024	September 18, 2024.	Pitt River	Prairie Ave	Pool isolated when tide was out	49.2707	-122.713	19.5	7.8	84	42	not recorded	Siena Achal, Kihan Yoon-Henderson, Jennifer Heron
Gonidea angulata	50	not marked with a number	90	46	32		Live	Euthanized	1	September	19	2023	Sept 19, 2023.	Pitt River	Dominion Avenue	Water continuous with river	49.2624	-122.719	18	not recorded	13	7	not recorded	Roxanne Jessome, Greg Wilson, Maggie Boothroyd, Jennifer Heron
Gonidea angulata	51	not marked with a number	92	48	30		Live	Euthanized	1	September	19	2023	Sept 19, 2023.	Pitt River	Dominion Avenue	Water continuous with river	49.2624	-122.719	18	not recorded	13	7	not recorded	Roxanne Jessome, Greg Wilson, Maggie Boothroyd, Jennifer Heron
Gonidea angulata	52	not marked with a number	97	49	30		Live	Euthanized	1	September	19	2023	Sept 19, 2023.	Pitt River	Dominion Avenue	Water continuous with river	49.2624	-122.719	18	not recorded	13	7	not recorded	Roxanne Jessome, Greg Wilson, Maggie Boothroyd, Jennifer Heron
Gonidea angulata	53	not marked with a number	97	56	32		Live	Euthanized	1	September	19	2023	Sept 19, 2023.	Pitt River	Dominion Avenue	Water continuous with river	49.2624	-122.719	18	not recorded	13	7	not recorded	Roxanne Jessome, Greg Wilson, Maggie Boothroyd, Jennifer Heron
Gonidea angulata	54	57	100	50	39	81.2	Live	Returned	1	August	8	2025	August 8, 2025.	Pitt River	Dominion Avenue	Pool isolated when tide was out	49.2643	-122.718	22.4	7.93	72	36	not recorded	Angie Coulter, Kihan Yoon-Henderson
Gonidea angulata	55	58	94	48	31	79.3	Live	Returned	1	August	8	2025	August 8, 2025.	Pitt River	Dominion Avenue	Pool isolated when tide was out	49.2643	-122.718	22.4	7.93	72	36	not recorded	Angie Coulter, Kihan Yoon-Henderson
Gonidea angulata	56	59	95	51	32	89.2	Live	Returned	1	August	8	2025	August 8, 2025.	Pitt River	Dominion Avenue	Pool isolated when tide was out	49.2643	-122.718	22.4	7.93	72	36	not recorded	Angie Coulter, Kihan Yoon-Henderson
Gonidea angulata	57	60	95	50	31	81.4	Live	Returned	1	August	8	2025	August 8, 2025.	Pitt River	Dominion Avenue	Pool isolated when tide was out	49.2643	-122.718	22.4	7.93	72	36	not recorded	Angie Coulter, Kihan Yoon-Henderson
Gonidea angulata	58	61	88	46	29	69.2	Live	Returned	1	August	8	2025	August 8, 2025.	Pitt River	Dominion Avenue	Pool isolated when tide was out	49.2643	-122.718	22.4	7.93	72	36	not recorded	Angie Coulter, Kihan Yoon-Henderson
Gonidea angulata	59	62	90	50	28	73.1	Live	Returned	1	August	8	2025	August 8, 2025.	Pitt River	Dominion Avenue	Pool isolated when tide was out	49.2643	-122.718	22.4	7.93	72	36	not recorded	Angie Coulter, Kihan Yoon-Henderson
Gonidea angulata	60	63	97	48	32	87.6	Live	Returned	1	August	8	2025	August 8, 2025.	Pitt River	Dominion Avenue	Pool isolated when tide was out	49.2643	-122.718	22.4	7.93	72	36	not recorded	Angie Coulter, Kihan Yoon-Henderson
Gonidea angulata	61	64	75	43	28	49.9	Live	Returned	1	August	8	2025	August 8, 2025.	Pitt River	Dominion Avenue	Pool isolated when tide was out	49.2643	-122.718	22.4	7.93	72	36	not recorded	Angie Coulter, Kihan Yoon-Henderson
Gonidea angulata	62	65	89	45	29	70.5	Live	Returned	1	August	8	2025	August 8, 2025.	Pitt River	Dominion Avenue	Pool isolated when tide was out	49.2643	-122.718	22.4	7.93	72	36	not recorded	Angie Coulter, Kihan Yoon-Henderson
Gonidea angulata	63	66	96	50	31	82.9	Live	Returned	1	August	8	2025	August 8, 2025.	Pitt River	Dominion Avenue	Pool isolated when tide was out	49.2643	-122.718	22.4	7.93	72	36	not recorded	Angie Coulter, Kihan Yoon-Henderson
Gonidea angulata	64	67	100	48	30	79.8	Live	Returned	1	August	8	2025	August 8, 2025.	Pitt River	Dominion Avenue	Pool isolated when tide was out	49.2643	-122.718	22.4	7.93	72	36	not recorded	Angie Coulter, Kihan Yoon-Henderson
Gonidea angulata	65	68	98	50	33	85.7	Live	Returned	1	August	8	2025	August 8, 2025.	Pitt River	Dominion Avenue	Pool isolated when tide was out	49.2643	-122.718	22.4	7.93	72	36	not recorded	Angie Coulter, Kihan Yoon-Henderson
Gonidea angulata	66	69	85	49	29	63.8	Live	Returned	1	August	8	2025	August 8, 2025.	Pitt River	Dominion Avenue	Pool isolated when tide was out	49.2643	-122.718	22.4	7.93	72	36	not recorded	Angie Coulter, Kihan Yoon-Henderson
Gonidea angulata	67	70	98	53	31	83.1	Live	Returned	1	August	8	2025	August 8, 2025.	Pitt River	Dominion Avenue	Pool isolated when tide was out	49.2643	-122.718	22.4	7.93	72	36	not recorded	Angie Coulter, Kihan Yoon-Henderson
Gonidea angulata	68	71	97	49	31	84.7	Live	Returned	1	August	8	2025	August 8, 2025.	Pitt River	Dominion Avenue	Pool isolated when tide was out	49.2643	-122.718	22.4	7.93	72	36	not recorded	Angie Coulter, Kihan Yoon-Henderson
Gonidea angulata	69	72	94	54	33	85.5	Live	Returned	1	August	8	2025	August 8, 2025.	Pitt River	Dominion Avenue	Pool isolated when tide was out	49.2643	-122.718	22.4	7.93	72	36	not recorded	Angie Coulter, Kihan Yoon-Henderson
Gonidea angulata	70	73	90	51	32	75.7	Live	Returned	1	August	8	2025	August 8, 2025.	Pitt River	Dominion Avenue	Pool isolated when tide was out	49.2643	-122.718	22.4	7.93	72	36	not recorded	Angie Coulter, Kihan Yoon-Henderson
Gonidea angulata	71	74	87	45	28	56.6	Live	Returned	1	August	8	2025	August 8, 2025.	Pitt River	Dominion Avenue	Pool isolated when tide was out	49.2643	-122.718	22.4	7.93	72	36	not recorded	Angie Coulter, Kihan Yoon-Henderson
Gonidea angulata	72	75	95	53	29	81.1	Live	Returned	1	August	8	2025	August 8, 2025.	Pitt River	Dominion Avenue	Pool isolated when tide was out	49.2643	-122.718	22.4	7.93	72	36	not recorded	Angie Coulter, Kihan Yoon-Henderson
Gonidea angulata	73	76	103	50	32	100.3	Live	Returned	1	August	8	2025	August 8, 2025.	Pitt River	Dominion Avenue	Pool isolated when tide was out	49.2643	-122.718	22.4	7.93	72	36	not recorded	Angie Coulter, Kihan Yoon-Henderson
Gonidea angulata	74	77	88	47	27	62.4	Live	Returned	1	August	8	2025	August 8, 2025.	Pitt River	Dominion Avenue	Pool isolated when tide was out	49.2643	-122.718	22.4	7.93	72	36	not recorded	Angie Coulter, Kihan Yoon-Henderson
Gonidea angulata	75	78	93	53	34	101.6	Live	Returned	1	August	8	2025	August 8, 2025.	Pitt River	Dominion Avenue	Pool isolated when tide was out	49.2643	-122.718	22.4	7.93	72	36	not recorded	Angie Coulter, Kihan Yoon-Henderson
Gonidea angulata	76	79	95	50	33	87.5	Live	Returned	1	August	8	2025	August 8, 2025.	Pitt River	Dominion Avenue	Pool isolated when tide was out	49.2643	-122.718	22.4	7.93	72	36	not recorded	Angie Coulter, Kihan Yoon-Henderson
Gonidea angulata	77	80	94	49	35	83.8	Live	Returned	1	August	8	2025	August 8, 2025.	Pitt River	Dominion Avenue	Pool isolated when tide was out	49.2643	-122.718	22.4	7.93	72	36	not recorded	Angie Coulter, Kihan Yoon-Henderson
Gonidea angulata	78	81	90	47	32	71.4	Live	Returned	1	August	8	2025	August 8, 2025.	Pitt River	Dominion Avenue	Pool isolated when tide was out	49.2643	-122.718	22.4	7.93	72	36	not recorded	Angie Coulter, Kihan Yoon-Henderson
Gonidea angulata	79	82	80	44	28	52.4	Live	Returned	1	August	8	2025	August 8, 2025.	Pitt River	Dominion Avenue	Pool isolated when tide was out	49.2643	-122.718	22.4	7.93	72	36	not recorded	Angie Coulter, Kihan Yoon-Henderson
Gonidea angulata	80	83	90	50	31	67.8	Live	Returned	1	August	8	2025	August 8, 2025.	Pitt River	Dominion Avenue	Pool isolated when tide was out	49.2643	-122.718	22.4	7.93	72	36	not recorded	Angie Coulter, Kihan Yoon-Henderson
Gonidea angulata	81	84	95	49	30	85	Live	Returned	1	August	8	2025	August 8, 2025.	Pitt River	Dominion Avenue	Pool isolated when tide was out	49.2643	-122.718	22.4	7.93	72	36	not recorded	Angie Coulter, Kihan Yoon-Henderson
		Average	89.7037	47.3457	29.6049	76.9265													20.4284	7.84727	76.3457	38.1975
		Standard Deviation	8.03966	4.10232	3.02357	19.4452													1.4776	0.062946	15.5926	7.69484
																			C	pH	EC	TDS
